# Supplementary material for: SIRT3 Deficiency Enhances Ferroptosis and Promotes Cardiac Fibrosis via p53 Acetylation
Source: Cells. 2023 May 19;12(10):1428. doi: 10.3390/cells12101428 (PMC10217433; doi:10.3390/cells12101428)
Supplement: Supplementary file 1 [file cells-12-01428-s001.zip]

Archive with 1 entries (1 files):
- cells-2366397-supplementary.pdf
